# Supplementary material for: A database seed for a community-driven material intensity research platform
Source: Sci Data. 2019 Apr 9;6:23. doi: 10.1038/s41597-019-0021-x (PMC6480936; doi:10.1038/s41597-019-0021-x)
Supplement: Supplementary file 1 — Download metadata file [file 41597_2019_21_MOESM1_ESM.zip]

Archive with 3 entries (3 files):
- a_Heeren564B_assay.txt
- s_Heeren564B_study.txt
- i_Investigation.txt
