# Supplementary material for: A database seed for a community-driven material intensity research platform
Source: Sci Data. 2019 Apr 9;6:23. doi: 10.1038/s41597-019-0021-x (PMC6480936; doi:10.1038/s41597-019-0021-x)
Supplement: Supplementary file 1 — Download metadata file [file 41597_2019_21_MOESM1_ESM.zip › a_Heeren564B_assay.txt]

Sample Name	Protocol REF	Assay Name	Raw Data File	Comment[Data Repository]	Comment[Data Record Accession]	Comment[Data Record URI]
raw data	data organisation	material intensity data	buildings.csv	Zenodo	doi:10.5281/zenodo.2555063	https://doi.org/10.5281/zenodo.2555063
