# Supplementary material for: A database seed for a community-driven material intensity research platform
Source: Sci Data. 2019 Apr 9;6:23. doi: 10.1038/s41597-019-0021-x (PMC6480936; doi:10.1038/s41597-019-0021-x)
Supplement: Supplementary file 1 — Download metadata file [file 41597_2019_21_MOESM1_ESM.zip › s_Heeren564B_study.txt]

Source Name	Characteristics[environment type]	Term Source REF	Term Accession Number	Protocol REF	Sample Name	Factor Value[country]	Factor Value[city]	Factor Value[construction period]
published literature	anthropogenic environment	ENVO	ENVO:01000313	data sourcing	raw data	Austria; Brazil; China; Germany; Grenada; India; Italy; Japan; Luxembourg; Macau; Netherlands; New_Zealand; Norway; Peru; Sweden; Switzerland; Taiwan; UK; USA; Indonesia; Thailand		1870/2010
