# Supplementary material for: A database seed for a community-driven material intensity research platform
Source: Sci Data. 2019 Apr 9;6:23. doi: 10.1038/s41597-019-0021-x (PMC6480936; doi:10.1038/s41597-019-0021-x)
Supplement: Supplementary file 1 — Download metadata file [file 41597_2019_21_MOESM1_ESM.zip › i_Investigation.txt]

# Investigation File generated for Scientific Data with Investigation File Authoring Tool version 0.1.0 on 01/03/2019 - This metadata file is CC0
ONTOLOGY SOURCE REFERENCE
Term Source Name	ENVO	ERO	IAO	OBI	NIFCELL
Term Source File	http://data.bioontology.org/ontologies/ENVO	http://data.bioontology.org/ontologies/ERO	http://data.bioontology.org/ontologies/IAO	http://data.bioontology.org/ontologies/OBI	http://data.bioontology.org/ontologies/NIFCELL
Term Source Version		2013-08-02	2015-02-23	2014-08-18	v.1.10 - July 17, 2013
Term Source Description	Environment Ontology	Eagle-I Research Resource Ontology	Information Artifact Ontology	Ontology for Biomedical Investigations	Neuroscience Information Framework (NIF) Cell Ontology
INVESTIGATION
Investigation Identifier
Investigation Title
Investigation Description
Investigation Submission Date
Investigation Public Release Date
INVESTIGATION PUBLICATIONS
Investigation PubMed ID
Investigation Publication DOI
Investigation Publication Author List
Investigation Publication Title
Investigation Publication Status
Investigation Publication Status Term Accession Number
Investigation Publication Status Term Source REF
INVESTIGATION CONTACTS
Investigation Person Last Name
Investigation Person Mid Initials
Investigation Person First Name
Investigation Person Address
Investigation Person Phone
Investigation Person Fax
Investigation Person Email
Investigation Person Affiliation
Investigation Person Roles
Investigation Person Roles Term Accession Number
Investigation Person Roles Term Source REF
STUDY
Study Identifier	10.1038/s41597-019-0021-x
Study Title	A database seed for a community-driven material intensity research platform
Study Submission Date	01/10/2018
Study Public Release Date	09/04/2019
Study Description	https://www.nature.com/articles/s41597-019-0021-x
Study File Name	s_Heeren564B_study.txt
Comment[Subject Keywords]	""
Comment[Manuscript Licence]	CC BY-4.0
Comment[Experimental Metadata Licence]	CC0
Comment[Supplementary Information File Name]
Comment[Supplementary Information File Type]
Comment[Supplementary Information File URL]
Comment[Data Repository]	Zenodo
Comment[Data Record Accession]	doi:10.5281/zenodo.2555063
Comment[Data Record URI]	https://doi.org/10.5281/zenodo.2555063
STUDY DESIGN DESCRIPTORS
Study Design Type	data integration objective
Study Design Type Term Accession Number	ERO:0100092
Study Design Type Term Source REF	ERO
STUDY PUBLICATIONS
Study PubMed ID
Study Publication DOI
Study Publication Author List
Study Publication Title
Study Publication Status
Study Publication Status Term Accession Number
Study Publication Status Term Source REF
STUDY FACTORS
Study Factor Name	country	city	construction period
Study Factor Type	geographic location	geographic location	temporal_interval
Study Factor Type Term Accession Number	GAZ:00000448	GAZ:00000448	http://www.ifomis.org/bfo/1.1/span#TemporalInterval
Study Factor Type Term Source REF	IAO	OBI	NIFCELL
STUDY ASSAYS
Study Assay Measurement Type	material properties
Study Assay Measurement Type Term Accession Number	""
Study Assay Measurement Type Term Source REF	""
Study Assay Technology Type	digital curation
Study Assay Technology Type Term Accession Number	OBI:0302914
Study Assay Technology Type Term Source REF	OBI
Study Assay Technology Platform	""
Study Assay File Name	a_Heeren564B_assay.txt
STUDY PROTOCOLS
Study Protocol Name	data sourcing	data organisation
Study Protocol Type	selection	data transformation
Study Protocol Type Term Accession Number	OBI:0001928	OBI:0200000
Study Protocol Type Term Source REF	OBI	ERO
Study Protocol Description		
Study Protocol URI	""	""
Study Protocol Version		
Study Protocol Parameters Name	""	""
Study Protocol Parameters Name Term Accession Number	""	""
Study Protocol Parameters Name Term Source REF	""	""
Study Protocol Components Name	""	""
Study Protocol Components Type	""	""
Study Protocol Components Type Term Accession Number	""	""
Study Protocol Components Type Term Source REF	""	""
STUDY CONTACTS
Study Person Last Name	Heeren	Fishman
Study Person First Name	Niko	Tomer
Study Person Mid Initials
Study Person Email	niko.heeren@yale.edu	""
Study Person Phone
Study Person Fax
Study Person Address
Study Person Affiliation	School of Forestry & Environmental Studies, Yale University, New Haven, Connecticut, 06511, USA	School of Forestry & Environmental Studies, Yale University, New Haven, Connecticut, 06511, USA
Study Person Roles
Study Person Roles Term Accession Number
Study Person Roles Term Source REF
Comment[Study Person ORCID]	0000-0003-4967-6557	0000-0003-4405-2382
Comment[Funder]
Comment[FundRef ID]
Comment[Funder Term Source REF]
Comment[Grant Identifier]
