# Supplementary material for: A database seed for a community-driven material intensity research platform
Source: Sci Data. 2019 Apr 9;6:23. doi: 10.1038/s41597-019-0021-x (PMC6480936; doi:10.1038/s41597-019-0021-x)
Supplement: Supplementary file 3 — Supplementary File 2 [file 41597_2019_21_MOESM3_ESM.xlsx]

## Sheet: table
Supplementary File 2
Supporting Information table with difference from grand average, standard error, and P value.
Authors	Metals				Bio-based				CCA				Other minerals				Minerals				All materials
	Difference from grand average	std. error	P value		Difference from grand average	std. error	P value		Difference from grand average	std. error	P value		Difference from grand average	std. error	P value		Difference from grand average	std. error	P value		Difference from grand average	std. error	P value
Bergsdal et al. (2007)					20.6	-12.87	0.11		-191.39	-75.41	0.01	**					-596.39	-72.78	0	***	-585.28	-77.59	0	***
Blengini (2009)	-11.41	-135.31	0.93		-52.43	-67.41	0.44		480.65	-393.93	0.22		-353.62	-410.49	0.39		228.85	-380	0.55		219.66	-404.45	0.59
Cao et al. (2018)	-47.62	-135.31	0.73		-40.17	-67.41	0.55		361.54	-393.93	0.36		-79.66	-410.49	0.85		383.7	-380	0.31		350.56	-404.45	0.39
Cheng et al. (2018)	144.4	-47.19	0	***	52.6	-20.96	0.01	**	416.83	-137.56	0	***	-175.82	-134.48	0.19		82.43	-118.28	0.49		292.37	-125.97	0.02	**
Condeixa et al. (2017)	-42.62	-67.26	0.53		178.71	-33.52	0	***	190.99	-195.93	0.33		-484.91	-203.93	0.02	**	-192.1	-189.01	0.31		-1.36	-201.21	1
Fernández (2007)	-2.54	-77.82	0.97						-357.09	-226.64	0.12		-311.42	-235.99	0.19		-566.69	-218.63	0.01	***	-568.58	-232.73	0.02	**
Gontia et al. (2018)	25.06	-19.44	0.2		25.04	-9.08	0.01	***	-225.56	-54.02	0	***	-222.6	-55.94	0	***	-369.44	-51.48	0	***	-274.4	-54.98	0	***
Gruhler et al. (2002)	-13.56	-33.98	0.69		-30.39	-16.38	0.07	*	-160.86	-90.05	0.08	*	4.08	-93.19	0.97		-54.96	-86.89	0.53		-55.31	-92.59	0.55
Han et al. (2013)	-45.89	-67.26	0.5		-34	-33.52	0.31		260.33	-195.93	0.19		-214.32	-203.93	0.29		147.83	-189.01	0.44		122.59	-201.21	0.54
Heeren et al. (2018)	-63.36	-135.31	0.64		-17.27	-67.41	0.8		-83.45	-393.93	0.83		53.87	-410.49	0.9		72.24	-380	0.85		46.25	-404.45	0.91
Hong et al. (2014)	-23.49	-77.82	0.76						-525.67	-226.64	0.02	**					-930.67	-218.63	0	***	-953.52	-232.73	0	***
Hu et al. (2010)a	-46.45	-95.49	0.63																		-1170.48	-285.51	0	***
Hu et al. (2010)b	-22.14	-95.49	0.82		-46.5	-47.58	0.33		396.83	-278.06	0.16		-278.32	-289.64	0.34		220.33	-268.24	0.41		206.34	-285.51	0.47
Hu et al. (2010)c	-29.14	-95.49	0.76		-38.8	-47.58	0.42		721.78	-278.06	0.01	***	-303.27	-289.64	0.3		520.33	-268.24	0.05	*	507.04	-285.51	0.08	*
Huang et al. (2013)	-32.38	-32.84	0.33		-22.25	-16.38	0.18		706.66	-99.19	0	***	-61.08	-102.78	0.55		747.39	-95.71	0	***	630.4	-98.55	0	***
Johnstone (2001)	-37.01	-95.49	0.7		3.2	-47.58	0.95		-608.82	-278.06	0.03	**	-465.95	-289.64	0.11		-972.95	-268.24	0	***	-952.11	-285.51	0	***
Kleemann et al. (2016)	-41.01	-14.14	0	***	-20.17	-7.1	0.01	***	-72.42	-41.8	0.08	*	214.75	-42.09	0	***	244.15	-40.39	0	***	237.61	-43.22	0	***
Kofoworola et al. (2009)	166.23	-135.31	0.22		-52.67	-67.41	0.44		1186.13	-393.93	0	***	-178.18	-410.49	0.67		1109.76	-380	0	***	1277.97	-404.45	0	***
Marcellus-Zamora et al. (2016)	126.49	-67.26	0.06	*	-26.2	-47.58	0.58		-381.3	-195.93	0.05	*	-439.98	-203.93	0.03	**	-719.46	-189.01	0	***	-578.43	-201.21	0	***
Mastrucci et al. (2017)a					-37	-67.41	0.58		153.99	-226.64	0.5		1727.52	-235.99	0	***	1983.33	-218.63	0	***	1925.5	-232.73	0	***
Mastrucci et al. (2017)b	-30.54	-47.19	0.52		1.93	-23.52	0.94		397.18	-137.56	0	***	342.64	-142.95	0.02	**	841.64	-132.71	0	***	867.68	-141.32	0	***
Mesta et al. (2018)	-27.99	-95.49	0.77		-41.57	-38.78	0.29		123.66	-226.64	0.59		159.52	-235.99	0.5		384.99	-218.63	0.08	*	358.04	-232.73	0.13
Müller (2006)									1380.33	-393.93	0	***					975.33	-380	0.01	**	911.84	-404.45	0.03	**
Ortlepp et al. (2016)	113.2	-135.31	0.4		-3.34	-67.41	0.96		110.99	-393.93	0.78		-58.82	-410.49	0.89		153.99	-380	0.69		318.5	-404.45	0.43
Ortlepp et al. (2018)	28.46	-60.05	0.64		-19	-29.92	0.53		79.13	-174.93	0.65		954.38	-182.01	0	***	1135.33	-168.76	0	***	1199.44	-179.67	0	***
Reyna et al. (2015)	122.92	-35.25	0	***	-10.05	-19.06	0.6		-190.93	-102.86	0.07	*					-595.93	-99.25	0	***	-434.68	-105.73	0	***
Song et al. (2018)	172.86	-135.31	0.2		-46	-67.41	0.5		338.33	-393.93	0.39		-472.82	-410.49	0.25		-32.67	-380	0.93		148.84	-404.45	0.71
Surahman et al. (2015)	-35.36	-47.19	0.45		72.05	-23.52	0	***	110.81	-137.56	0.42		579.55	-142.95	0	***	792.18	-132.71	0	***	883.51	-141.32	0	***
Symmes et al. ()	32.15	-50.55	0.53		16	-29.92	0.59		531.75	-147.32	0	***					126.76	-142.13	0.37		209.55	-151.33	0.17
Tanikawa et al. (2009)	-13.01	-26.99	0.63		-14.09	-13.48	0.3		-46.28	-78.92	0.56		-406.55	-81.49	0	***	-351.02	-76.16	0	***	-323.47	-81.18	0	***
Tanikawa et al. (2014)	45.06	-60.05	0.45		-24	-33.52	0.48		195.13	-174.93	0.27		-433.62	-182.01	0.02	**	-136.67	-168.76	0.42		-66.96	-179.67	0.71
Tanikawa et al. (2015)	-0.38	-135.31	1		-3.34	-67.41	0.96		141.66	-393.93	0.72						-263.34	-380	0.49		-212.41	-404.45	0.6
Wang et al. (2015)	-29.64	-47.19	0.53																		-1153.67	-141.32	0	***
